# Supplementary material for: Unveiling the Novel Benefits of Co-Administering Butyrate and Active Vitamin D3 in Mice Subjected to Chemotherapy-Induced Gut-Derived Pseudomonas aeruginosa Sepsis
Source: Biomedicines. 2024 May 7;12(5):1026. doi: 10.3390/biomedicines12051026 (PMC11118095; doi:10.3390/biomedicines12051026)
Supplement: Supplementary file 1 [file biomedicines-12-01026-s001.zip]

Archive with 1 entries (1 files):
- biomedicines-2954422-supplementary.pdf
